# Supplementary material for: A logic-based dynamic modeling approach to explicate the evolution of the central dogma of molecular biology
Source: PLoS One. 2017 Dec 21;12(12):e0189922. doi: 10.1371/journal.pone.0189922 (PMC5739447; doi:10.1371/journal.pone.0189922)
Supplement: S2 File — (R) [file pone.0189922.s002.r]

library(BoolNet)

############### Load the network ################
CentralDogma <- loadNetwork("CentralDogma1965V1.txt" )
CentralDogma <- loadNetwork("CentralDogma1965V2.txt" )
CentralDogma <- loadNetwork("CentalDogma2009V1.txt")
CentralDogma <- loadNetwork("CentalDogma2009V2.txt")
CentralDogma <- loadNetwork("CentalDogma2009V3.txt")
CentralDogma <- loadNetwork("CentalDogma2009V4.txt")
CentralDogma <- loadNetwork("CentalDogma2009V5.txt")
CentralDogma <- loadNetwork("CentalDogma2009V6.txt")
CentralDogma <- loadNetwork("CentalDogma2009V7.txt")
CentralDogma <- loadNetwork("CentalDogma2009V8.txt")
CentralDogma <- loadNetwork("CentalDogma2009V1_V8.txt")

cd=plotNetworkWiring(CentralDogma,plotIt = F)
lcd=layout_in_circle(cd)
plotNetworkWiring(CentralDogma,layout = lcd)

pdf("00Wir.pdf") 
par(mai = c(1, 1, 1, 1),xpd=T)
plotNetworkWiring(CentralDogma,layout = lcd)
dev.off()

########### Synchronous Network analysis ###########

#####
#   #
# 1 #
#   #
#####

# The getAttractors() function incorporates several methods 
# for the identification of attractors
# in synchronous and asynchronous networks

attr <- getAttractors(CentralDogma)
attr
AT=plotAttractors(attr)

write.table(AT,"01ATTR.txt")
re

pdf("01Attr.pdf") 
par(mai = c(1, 1, 1, 1),xpd=T)
plotAttractors(attr)
dev.off()

#Typing attr calls a special print method that presents the attractor 
#in a human-readable way. Here, a state in an attractor is represented
#by a binary vector, where each entry of the vector codes
#for one gene. An alternative is to print only the names of 
#the active genes (i.e., the genes that are set to 1) instead of 
#the full vector by calling the print() method explicitly with 
#a changed parameter:

print(attr, activeOnly=TRUE)

#The function getAttractorSequence() can be used to obtain 
#the sequence of states that constitute a specic synchronous 
#attractor as a table.  
#Synchronous attractors can also be visualized by plotting 
#a table of changes of gene values in the states of the attractor
#using plotAttractors function

getAttractorSequence(attr, attractorNo = 4)

#####
#   #
# 2 #
#   #
#####

SSN=getTransitionTable(attr)
write.table(SSN,"02SSN.txt")

#The above call does not ensure that the basins of attraction are 
#clearly separated in the plot. If this is desired, one can choose 
#to use a piecewise layout, which means that the layouting function
#is applied separately to each basin of attraction, and the basins 
#are drawn side by side. 

pdf("02SSN.pdf") 
par(mar = c(5, 10, 4, 10),xpd=T)
plotStateGraph(stateGraph = attr, highlightAttractors = TRUE, 
               colorBasins   = TRUE,  
               drawLegend    = TRUE,  drawLabels = TRUE,
               #layout = coords,
               piecewise     = TRUE,  basin.lty = 2, 
               attractor.lty = 1,  plotIt = TRUE)

dev.off()

#getBasinOfAttraction extracts all states from the transition table 
# that belong to the basin of attraction of attractor one
getBasinOfAttraction(attr, attractorNo = 4)

#####
#   #
# 3 #
#   #
#####

## The following code performs a synchronous state transition 

stateTransition(CentralDogma, rep(1,4))
startState <- generateState(CentralDogma, specs=c("DNA"=1,"ACT"=1))
stateTransition(CentralDogma,startState)

## To calculate all state transitions in a synchronous network 
## until an attractor is reached, you can call:
mx=max(SSN$transitionsToAttractor)
subset(SSN,transitionsToAttractor ==mx)

path <- getPathToAttractor(CentralDogma, c(1,0,1,0,1,0,0))
path
plotSequence(sequence=path)

pdf("03PathToAttr_1.pdf")
par(mar = c(5, 6, 4, 6))
plotSequence(sequence=path)
dev.off()

getBasinOfAttraction(attr,2)

########### Asynchronous Network analysis ###########

#####
#   #
# 4 #
#   #
#####

attr <- getAttractors(CentralDogma, type="asynchronous",
                      method="random", startStates=128, avoidSelfLoops=TRUE)
attr

pdf("04Attr_As.pdf") 
par(mai = c(1, 1, 1, 1),xpd=T)
plotAttractors(attr)
dev.off()

pdf("04Attr_As_loop.pdf") 
par(mai = c(1, 1, 1, 1),xpd=T)
attrG=plotAttractors(attr, mode="graph")
dev.off()

########### Markov Chain simulation ###########

#####
#   #
# 5 #
#   #
#####

sim <- markovSimulation(CentralDogma,returnTable =F)

write.table(sim$reachedStates,"05Markov.txt")


########### Robustness Assesment ###########

#####
#   #
# 6 #
#   #
#####

capture.output(perturbTrajectories(CentralDogma, measure="hamming", 
                                   numSamples=1000, flipBits=1),
                                  file = "06Robustness.txt",append = T)

pdf("06_transition_robustness.pdf")
par(mar=c(4,4,2,1))
capture.output(testNetworkProperties(CentralDogma, 
                      numRandomNets=100,
                      testFunction="testTransitionRobustness",
                      testFunctionParams=list(numSamples=100),
                      alternative="less"), file = "06testTransitionRob.txt",append = T)
dev.off()

pdf("06_attractor_robustness.pdf")
par(mar=c(4,4,2,1))
capture.output(testNetworkProperties(CentralDogma, 
                             numRandomNets=100, 
                             testFunction="testAttractorRobustness", 
                             testFunctionParams = list(copies=100, perturb="functions")), 
                             file = "06testAttractorRob.txt",append = T)
dev.off()

#r <- perturbTrajectories(CentralDogma,measure="sensitivity", 
#                         numSamples=100, flipBits=1, 
#                        gene="Protein")

capture.output(perturbTrajectories(CentralDogma,measure="attractor", 
                         numSamples=100, flipBits=1),file = "06Robustness.txt",append = T)

# Perform a robustness test on a network
# by counting the numbers of perturbed networks
# containing the attractors of the original net

attrs <- getAttractors(CentralDogma, canonical=TRUE)
 
# create 1000 perturbed copies of the network and search for attractors
 
perturbationResults <- sapply(1:1000, function(i)
 {
# perturb network and identify attractors
   perturbedNet <- perturbNetwork(CentralDogma, perturb="functions", method="bitflip")
   perturbedAttrs <- getAttractors(perturbedNet, canonical=TRUE)
   
# check whether the attractors in the original network exist in the perturbed network
   attractorIndices <- sapply(attrs$attractors,function(attractor1)
         {
           index <- which(sapply(perturbedAttrs$attractors, function(attractor2)
             {
               identical(attractor1, attractor2)
             }))
           if (length(index) == 0)
             NA
           else
             index
         })
   return(attractorIndices)
 })

# perturbationResults now contains a matrix
# with the first 2 columns specifying the indices or the 
# original attractors in the perturbed network 
# (or NA if the attractor was not found) and the next 2 
# columns counting the numbers of states
# in the basin of attraction (or NA if the attractor was not found)
 
# measure the total numbers of occurrences of the original attractors in the perturbed copies
 numOccurrences <- apply(perturbationResults[seq_along(attrs$attractors),,drop=FALSE], 1,
                       function(row)sum(!is.na(row)))
 
# print original attractors
 cat("Attractors in original network:\n")
 print(attrs)
 
# print information
 cat("Number of occurrences of the original attractors",
   "in 1000 perturbed copies of the network:\n")

for (i in 1:length(attrs$attractors))
{
capture.output(cat("Attractor ",i,": ",numOccurrences[i],"\n",sep=""),file = "06Robustness.txt",append = TRUE)
}

pdf("06indegree.pdf")
par(mar=c(4,4,2,1))
capture.output(testNetworkProperties(CentralDogma, 
                     numRandomNets=100, 
                     testFunction="testIndegree"),file = "06testIndegree.txt",append = TRUE)
dev.off()
 
 #####################Built-in Robustness Assesment###############
 
 testBasinSizes <- function(network, accumulate=TRUE, params)
 {
   attr <- getAttractors(network)
   basinSizes <- sapply(attr$attractors, function(a)
   { 
     a$basinSize
   })
   if (accumulate)
     return(mean(basinSizes))
   else
     return(basinSizes)                  
 }
 
 pdf("06basinsize.pdf")
 par(mar=c(4,4,2,1))
 testNetworkProperties(CentralDogma, 
                       numRandomNets=100,
                       testFunction="testBasinSizes",
                       xlab="Average size of basins of attraction")
 dev.off()
 
